# Supplementary material for: Grapevine Botryosphaeria dieback fungi have specific aggressiveness factor repertory involved in wood decay and stilbene metabolization
Source: PLoS One. 2017 Dec 20;12(12):e0188766. doi: 10.1371/journal.pone.0188766 (PMC5737891; doi:10.1371/journal.pone.0188766)
Supplement: S1 Table — Table A: Data for polysaccharide degrading enzyme activities (Fig 1). Table B: Data for laccase and peroxidase activities (Fig 2). Table C: data of fungi growth in media containing viniferin (Fig 3). Table D: data of fungi growth in medium containing resveratrol (Fig 4). Table E: data of fungi growth in media containing δ-viniferin or resveratrol, one day before Petri dish saturation (Fig 5). Table F: data of resveratrol metabolization (Fig 6). Table G: data of δ-viniferin metabolization (Fig 7). (XLSX) [file pone.0188766.s001.xlsx]

## Sheet: Table A
	Enzymatic activity
	N. parvum Bourgogne S-116			µmole reducing sugars/h/mg proteines
	N. parvum Bourgogne S-116-1	Total	Malt	362.793
	N. parvum Bourgogne S-116-2	Total	Malt	525.745
	N. parvum Bourgogne S-116-3	Total	Malt	407.06
	N. parvum Bourgogne S-116-1	Total	Malt + W	116.475
	N. parvum Bourgogne S-116-2	Total	Malt + W	215.088
	N. parvum Bourgogne S-116-3	Total	Malt + W	108.741
	N. parvum Bourgogne S-116-1	Total	EP	2288.13
	N. parvum Bourgogne S-116-2	Total	EP	3528.48
	N. parvum Bourgogne S-116-3	Total	EP	2859.59
	N. parvum Bourgogne S-116-1	Total	EP + W	2531.84
	N. parvum Bourgogne S-116-2	Total	EP + W	3287.32
	N. parvum Bourgogne S-116-3	Total	EP + W	2448.43
	N. parvum Bourgogne S-116-1	Hemicellulase	Malt	137.611
	N. parvum Bourgogne S-116-2	Hemicellulase	Malt	45.6565
	N. parvum Bourgogne S-116-3	Hemicellulase	Malt	25.9825
	N. parvum Bourgogne S-116-1	Hemicellulase	Malt + W	19.5599
	N. parvum Bourgogne S-116-2	Hemicellulase	Malt + W	13.9949
	N. parvum Bourgogne S-116-3	Hemicellulase	Malt + W	31.2557
	N. parvum Bourgogne S-116-1	Hemicellulase	EP	401.27
	N. parvum Bourgogne S-116-2	Hemicellulase	EP	280.132
	N. parvum Bourgogne S-116-3	Hemicellulase	EP	243.264
	N. parvum Bourgogne S-116-1	Hemicellulase	EP + W	478.351
	N. parvum Bourgogne S-116-2	Hemicellulase	EP + W	536.651
	N. parvum Bourgogne S-116-3	Hemicellulase	EP + W	353.652
	N. parvum Bourgogne S-116-1	Cellulase	Malt	58.0597
	N. parvum Bourgogne S-116-2	Cellulase	Malt	95.4831
	N. parvum Bourgogne S-116-3	Cellulase	Malt	52.072
	N. parvum Bourgogne S-116-1	Cellulase	Malt + W	34.4155
	N. parvum Bourgogne S-116-2	Cellulase	Malt + W	42.8101
	N. parvum Bourgogne S-116-3	Cellulase	Malt + W	30.4068
	N. parvum Bourgogne S-116-1	Cellulase	EP	1154.43
	N. parvum Bourgogne S-116-2	Cellulase	EP	988.527
	N. parvum Bourgogne S-116-3	Cellulase	EP	938.492
	N. parvum Bourgogne S-116-1	Cellulase	EP + W	481.59
	N. parvum Bourgogne S-116-2	Cellulase	EP + W	433.815
	N. parvum Bourgogne S-116-3	Cellulase	EP + W	301.829
	N. parvum Bt-67
		Activity	Milieux	µmole reducing sugars/h/mg proteines
	N. parvum Bt-67-1	Total	Malt	1603.8
	N. parvum Bt-67-2	Total	Malt	1231.94
	N. parvum Bt-67-3	Total	Malt	1263.57
	N. parvum Bt-67-1	Total	Malt + W	1943.43
	N. parvum Bt-67-2	Total	Malt + W	1646.83
	N. parvum Bt-67-3	Total	Malt + W	2806.57
	N. parvum Bt-67-1	Total	EP	2300.48
	N. parvum Bt-67-2	Total	EP	2298
	N. parvum Bt-67-3	Total	EP	4521.63
	N. parvum Bt-67-1	Total	EP + W	229.815
	N. parvum Bt-67-2	Total	EP + W	79.8683
	N. parvum Bt-67-3	Total	EP + W	379.762
	N. parvum Bt-67-1	Hemicellulase	Malt	0
	N. parvum Bt-67-2	Hemicellulase	Malt	0
	N. parvum Bt-67-3	Hemicellulase	Malt	124.043
	N. parvum Bt-67-1	Hemicellulase	Malt + W	0
	N. parvum Bt-67-2	Hemicellulase	Malt + W	109.403
	N. parvum Bt-67-3	Hemicellulase	Malt + W	7.44799
	N. parvum Bt-67-1	Hemicellulase	EP	669.32
	N. parvum Bt-67-2	Hemicellulase	EP	763.521
	N. parvum Bt-67-3	Hemicellulase	EP	575.12
	N. parvum Bt-67-1	Hemicellulase	EP + W	465.907
	N. parvum Bt-67-2	Hemicellulase	EP + W	356.694
	N. parvum Bt-67-3	Hemicellulase	EP + W	168.072
	N. parvum Bt-67-1	Cellulase	Malt	196.881
	N. parvum Bt-67-2	Cellulase	Malt	175.796
	N. parvum Bt-67-3	Cellulase	Malt	248.634
	N. parvum Bt-67-1	Cellulase	Malt + W	101.293
	N. parvum Bt-67-2	Cellulase	Malt + W	66.5353
	N. parvum Bt-67-3	Cellulase	Malt + W	94.3412
	N. parvum Bt-67-1	Cellulase	EP	520.582
	N. parvum Bt-67-2	Cellulase	EP	223.107
	N. parvum Bt-67-3	Cellulase	EP	213.191
	N. parvum Bt-67-1	Cellulase	EP + W	237.279
	N. parvum Bt-67-2	Cellulase	EP + W	153.146
	N. parvum Bt-67-3	Cellulase	EP + W	195.212
	D. seriata 98.1
		Activity	Milieux	µmole reducing sugars/h/mg proteines
	D. seriata 98.1-1	Total	Malt	278.906
	D. seriata 98.1-2	Total	Malt	518.163
	D. seriata 98.1-3	Total	Malt	769.725
	D. seriata 98.1-1	Total	Malt + W	35.6892
	D. seriata 98.1-2	Total	Malt + W	50.1
	D. seriata 98.1-3	Total	Malt + W	26.0633
	D. seriata 98.1-1	Total	EP	1455.93
	D. seriata 98.1-2	Total	EP	1916.32
	D. seriata 98.1-3	Total	EP	798.468
	D. seriata 98.1-1	Total	EP + W	488.161
	D. seriata 98.1-2	Total	EP + W	464.172
	D. seriata 98.1-3	Total	EP + W	687.69
	D. seriata 98.1-1	Hemicellulase	Malt	53.3202
	D. seriata 98.1-2	Hemicellulase	Malt	17.7734
	D. seriata 98.1-3	Hemicellulase	Malt	344.531
	D. seriata 98.1-1	Hemicellulase	Malt + W	9.90742
	D. seriata 98.1-2	Hemicellulase	Malt + W	9.28821
	D. seriata 98.1-3	Hemicellulase	Malt + W	28.5683
	D. seriata 98.1-1	Hemicellulase	EP	109.577
	D. seriata 98.1-2	Hemicellulase	EP	540.24
	D. seriata 98.1-3	Hemicellulase	EP	772.136
	D. seriata 98.1-1	Hemicellulase	EP + W	35.0318
	D. seriata 98.1-2	Hemicellulase	EP + W	31.9856
	D. seriata 98.1-3	Hemicellulase	EP + W	39.982
	D. seriata 98.1-1	Cellulase	Malt	0
	D. seriata 98.1-2	Cellulase	Malt	0
	D. seriata 98.1-3	Cellulase	Malt	20.5078
	D. seriata 98.1-1	Cellulase	Malt + W	18.5201
	D. seriata 98.1-2	Cellulase	Malt + W	12.6939
	D. seriata 98.1-3	Cellulase	Malt + W	15.4803
	D. seriata 98.1-1	Cellulase	EP	122.319
	D. seriata 98.1-2	Cellulase	EP	98.5344
	D. seriata 98.1-3	Cellulase	EP	122.319
	D. seriata 98.1-1	Cellulase	EP + W	22.0853
	D. seriata 98.1-2	Cellulase	EP + W	0
	D. seriata 98.1-3	Cellulase	EP + W	27.8732

## Sheet: Table B
	LACCASE ACTIVITY
			nmol/h/mg proteines
	N. parvum Bt-67-1	Malt	2.21
	N. parvum Bt-67-2	Malt	2.21
	N. parvum Bt-67-3	Malt	1.81
	N. parvum Bt-67-1	Malt + W	5.38
	N. parvum Bt-67-2	Malt + W	5.06
	N. parvum Bt-67-3	Malt + W	4.43
	N. parvum Bt-67-1	EP	19.79
	N. parvum Bt-67-2	EP	20.43
	N. parvum Bt-67-3	EP	19.15
	N. parvum Bt-67-1	EP + W	0.87
	N. parvum Bt-67-2	EP + W	1.66
	N. parvum Bt-67-3	EP + W	1.3
	N. parvum Bourgogne S-116-1	Malt	1.4
	N. parvum Bourgogne S-116-2	Malt	0.43
	N. parvum Bourgogne S-116-3	Malt	1.3
	N. parvum Bourgogne S-116-1	Malt + W	61.3
	N. parvum Bourgogne S-116-2	Malt + W	57.54
	N. parvum Bourgogne S-116-3	Malt + W	53.4
	N. parvum Bourgogne S-116-1	EP	1.61
	N. parvum Bourgogne S-116-2	EP	1.61
	N. parvum Bourgogne S-116-3	EP	1.88
	N. parvum Bourgogne S-116-1	EP + W	1.19
	N. parvum Bourgogne S-116-2	EP + W	2.39
	N. parvum Bourgogne S-116-3	EP + W	1.49
	D. seriata 98.1-1	Malt	195.46
	D. seriata 98.1-2	Malt	205.05
	D. seriata 98.1-3	Malt	218.96
	D. seriata 98.1-1	Malt + W	3900.73
	D. seriata 98.1-2	Malt + W	3929.33
	D. seriata 98.1-3	Malt + W	3776.81
	D. seriata 98.1-1	EP	39.74
	D. seriata 98.1-2	EP	42.6
	D. seriata 98.1-3	EP	45.74
	D. seriata 98.1-1	EP + W	2180.75
	D. seriata 98.1-2	EP + W	2397.81
	D. seriata 98.1-3	EP + W	2460.7
	Mn PEROXYDASE ACTIVITY
			nmol/h/mg proteines
	N. parvum Bt-67-1	Malt	6.27226
	N. parvum Bt-67-2	Malt	10.6229
	N. parvum Bt-67-3	Malt	10.2143
	N. parvum Bt-67-1	Malt + W	7.41481
	N. parvum Bt-67-2	Malt + W	7.06173
	N. parvum Bt-67-3	Malt + W	6.70864
	N. parvum Bt-67-1	EP	4.98496
	N. parvum Bt-67-2	EP	6.40923
	N. parvum Bt-67-3	EP	7.12137
	N. parvum Bt-67-1	EP + W	0.10741
	N. parvum Bt-67-2	EP + W	0.322231
	N. parvum Bt-67-3	EP + W	0.537051
	N. parvum Bourgogne S-116-1	Malt	3.82897
	N. parvum Bourgogne S-116-2	Malt	3.63261
	N. parvum Bourgogne S-116-3	Malt	3.63261
	N. parvum Bourgogne S-116-1	Malt + W	3.3559
	N. parvum Bourgogne S-116-2	Malt + W	3.14616
	N. parvum Bourgogne S-116-3	Malt + W	3.25103
	N. parvum Bourgogne S-116-1	EP	0.311478
	N. parvum Bourgogne S-116-2	EP	0.622956
	N. parvum Bourgogne S-116-3	EP	0.778694
	N. parvum Bourgogne S-116-1	EP + W	1.66503
	N. parvum Bourgogne S-116-2	EP + W	3.33006
	N. parvum Bourgogne S-116-3	EP + W	4.66208
	D. seriata 98.1-1	Malt	35.2376
	D. seriata 98.1-2	Malt	34.6084
	D. seriata 98.1-3	Malt	34.6084
	D. seriata 98.1-1	Malt + W	75.4995
	D. seriata 98.1-2	Malt + W	110.591
	D. seriata 98.1-3	Malt + W	57.4222
	D. seriata 98.1-1	EP	2.8701
	D. seriata 98.1-2	EP	4.14569
	D. seriata 98.1-3	EP	4.78349
	D. seriata 98.1-1	EP + W	143.696
	D. seriata 98.1-2	EP + W	127.856
	D. seriata 98.1-3	EP + W	176.509

## Sheet: Table C
	δ viniferin
			Mycelia aera in cm2
	N. parvum Bt-67		0 µM	50 µM	250 µM
	N. parvum Bt-67	48H	22.2302	20.6187	13.3169
	N. parvum Bt-67	48H	24.4966	20.7401	14.3249
	N. parvum Bt-67	48H	24.5787	22.2627	14.0983
	N. parvum Bt-67	48H	18.2156	17.8232	13.5084
	N. parvum Bt-67	48H	20.7538	18.6533	11.6276
	N. parvum Bt-67	48H	20.0716	18.8097	14.5138
	N. parvum Bt-67	72H	55.2238	53.1806	35.7985
	N. parvum Bt-67	72H	59.2872	57.5483	39.4071
	N. parvum Bt-67	72H	59.8438	53.4234	38.3616
	N. parvum Bt-67	72H	54.1073	54.5912	33.4971
	N. parvum Bt-67	72H	54.4296	50.0362	34.7573
	N. parvum Bt-67	72H	56.5712	52.8386	29.1003
	N. parvum Bt-67	96H	59.8438	59.8438	59.8438
	N. parvum Bt-67	96H	59.8438	59.8438	59.8438
	N. parvum Bt-67	96H	59.8438	59.8438	59.8438
	N. parvum Bt-67	96H	59.8438	59.8438	59.8438
	N. parvum Bt-67	96H	59.8438	59.8438	59.8438
	N. parvum Bt-67	96H	59.8438	59.8438	59.8438
	N. parvum Bourgogne		0 µM	50 µM	250 µM
	N. parvum Bourgogne S-116	48H	6.35541	5.7527	2.00904
	N. parvum Bourgogne S-116	48H	6.03396	5.79117	2.55789
	N. parvum Bourgogne S-116	48H	5.95103	5.62617	2.80582
	N. parvum Bourgogne S-116	48H	5.80228	5.00807	2.72118
	N. parvum Bourgogne S-116	48H	6.25025	5.87153	2.82035
	N. parvum Bourgogne S-116	48H	5.77492	5.53127	2.48865
	N. parvum Bourgogne S-116	72H	12.5809	10.3752	2.67673
	N. parvum Bourgogne S-116	72H	10.7642	10.6086	3.16232
	N. parvum Bourgogne S-116	72H	11.007	10.7069	3.77272
	N. parvum Bourgogne S-116	72H	13.3375	11.2729	3.98816
	N. parvum Bourgogne S-116	72H	12.2663	12.2184	4.96618
	N. parvum Bourgogne S-116	72H	12.1175	11.2908	3.64363
	N. parvum Bourgogne S-116	96H	26.8091	25.0292	5.963
	N. parvum Bourgogne S-116	96H	23.198	22.809	6.29984
	N. parvum Bourgogne S-116	96H	24.1846	21.6506	7.97803
	N. parvum Bourgogne S-116	96H	24.9472	24.5915	8.37898
	N. parvum Bourgogne S-116	96H	25.4772	24.276	8.10541
	N. parvum Bourgogne S-116	96H	24.5676	23.0493	7.58648
	N. parvum Bourgogne S-116	120H	44.2445	42.3228	11.8842
	N. parvum Bourgogne S-116	120H	45.5079	41.0709	11.5802
	N. parvum Bourgogne S-116	120H	41.4252	43.5568	14.5762
	N. parvum Bourgogne S-116	120H	41.7054	41.3815	13.5522
	N. parvum Bourgogne S-116	120H	43.5625	41.4841	16.4228
	N. parvum Bourgogne S-116	120H	44.5124	39.8854	14.6608
	N. parvum Bourgogne S-116	144H	56.7993	54.0921	16.5007
	N. parvum Bourgogne S-116	144H	57.2733	55.9995	18.7254
	N. parvum Bourgogne S-116	144H	55.7221	56.4526	21.3918
	N. parvum Bourgogne S-116	144H	58.1833	54.2745	19.8444
	N. parvum Bourgogne S-116	144H	55.3887	54.6402	26.2391
	N. parvum Bourgogne S-116	144H	56.3386	56.5894	22.5668
	N. parvum Bourgogne S-116	168H	59.8438	59.8438	27.4046
	N. parvum Bourgogne S-116	168H	59.8438	59.8438	25.8497
	N. parvum Bourgogne S-116	168H	59.8438	59.8438	31.1938
	N. parvum Bourgogne S-116	168H	59.8438	59.8438	31.4341
	N. parvum Bourgogne S-116	168H	59.8438	59.8438	38.1214
	N. parvum Bourgogne S-116	168H	59.8438	59.8438	32.0867
	D.seriata 98.1		0 µM	50 µM	250 µM
	D. seriata 98.1	48H	2.86652	1.87995	1.16866
	D. seriata 98.1	48H	1.91244	1.6705	1.23877
	D. seriata 98.1	48H	1.99451	1.77223	1.37299
	D. seriata 98.1	48H	1.90645	1.85003	1.1584
	D. seriata 98.1	48H	1.76625	1.38667	1.20884
	D. seriata 98.1	48H	2.04067	1.60039	1.06009
	D. seriata 98.1	72H	5.72363	3.41109	2.29116
	D. seriata 98.1	72H	4.46691	3.45726	2.18259
	D. seriata 98.1	72H	4.59857	3.88471	2.44761
	D. seriata 98.1	72H	4.07621	3.25807	2.16378
	D. seriata 98.1	72H	4.03176	3.0033	2.30313
	D. seriata 98.1	72H	4.78323	3.15035	2.00562
	D. seriata 98.1	96H	11.7559	7.34368	4.84734
	D. seriata 98.1	96H	10.889	7.46081	5.02773
	D. seriata 98.1	96H	11.767	8.8962	5.77492
	D. seriata 98.1	96H	10.7608	7.75575	4.78323
	D. seriata 98.1	96H	10.7736	7.16928	5.00208
	D. seriata 98.1	96H	11.0275	7.85065	4.60711
	D. seriata 98.1	120H	22.2096	14.3635	10.4328
	D. seriata 98.1	120H	21.0897	14.6237	10.8602
	D. seriata 98.1	120H	23.1804	18.7767	12.1454
	D. seriata 98.1	120H	20.9748	15.7057	10.2542
	D. seriata 98.1	120H	21.4687	15.8947	10.8897
	D. seriata 98.1	120H	22.714	15.6088	10.1411
	D. seriata 98.1	144H	33.3814	23.606	17.2929
	D. seriata 98.1	144H	32.9758	25.0812	17.4829
	D. seriata 98.1	144H	36.6386	30.1736	20.761
	D. seriata 98.1	144H	32.1855	25.616	16.097
	D. seriata 98.1	144H	31.8293	24.459	15.9118
	D. seriata 98.1	144H	32.6842	27.0494	16.9253
	D. seriata 98.1	168H	45.164	38.68	27.8577
	D. seriata 98.1	168H	46.5708	37.826	29.1335
	D. seriata 98.1	168H	50.2669	46.8662	33.8896
	D. seriata 98.1	168H	43.7125	37.788	29.5628
	D. seriata 98.1	168H	44.2825	37.5296	26.7141
	D. seriata 98.1	168H	48.6444	41.2789	27.0589
	D. seriata 98.1	192h	53.033	46.8719	36.7773
	D. seriata 98.1	192h	54.512	49.7368	37.7063
	D. seriata 98.1	192h	58.0874	54.6165	44.6985
	D. seriata 98.1	192h	54.7228	50.6639	39.3847
	D. seriata 98.1	192h	53.544	46.9147	35.5322
	D. seriata 98.1	192h	56.3614	49.1775	34.9918
	D. seriata 98.1	216h	59.8438	59.8438	54.057
	D. seriata 98.1	216h	59.8438	55.498	45.8669
	D. seriata 98.1	216h	59.8438	54.4635	43.8322
	D. seriata 98.1	216h	59.8438	55.1617	50.3381
	D. seriata 98.1	216h	59.8438	52.8648	42.889
	D. seriata 98.1	216h	59.8438	57.0634	43.894

## Sheet: Table D
	Resveratrol
			Mycelia aera in cm2
	N. parvum Bt-67		0 µM	50 µM	250 µM
	N. parvum Bt-67	48H	13.6652	12.1292	10.9564
	N. parvum Bt-67	48H	12.4741	10.7935	10.4053
	N. parvum Bt-67	48H	9.39381	10.3064	10.8508
	N. parvum Bt-67	48H	12.3336	12.3378	11.1742
	N. parvum Bt-67	48H	11.4667	10.9406	11.0187
	N. parvum Bt-67	48H	11.8667	11.667	11.3362
	N. parvum Bt-67	72H	59.8438	57.6611	54.1453
	N. parvum Bt-67	72H	57.9371	55.8625	53.2917
	N. parvum Bt-67	72H	55.21	56.1692	54.2492
	N. parvum Bt-67	72H	55.8018	57.8066	55.8517
	N. parvum Bt-67	72H	59.8438	57.5772	54.206
	N. parvum Bt-67	72H	57.7273	54.3913	55.0346
	N. parvum Bt-67	96H	59.8438	59.8438	59.8438
	N. parvum Bt-67	96H	59.8438	59.8438	59.8438
	N. parvum Bt-67	96H	59.8438	59.8438	59.8438
	N. parvum Bt-67	96H	59.8438	59.8438	59.8438
	N. parvum Bt-67	96H	59.8438	59.8438	59.8438
	N. parvum Bt-67	96H	59.8438	59.8438	59.8438
	N. parvum Bourgogne S-116		0 µM	50 µM	250 µM
	N. parvum Bourgogne S-116	48H	4.45005	3.62221	3.56403
	N. parvum Bourgogne S-116	48H	3.92808	3.27229	3.28393
	N. parvum Bourgogne S-116	48H	2.87217	3.70948	3.22325
	N. parvum Bourgogne S-116	48H	1.9923	1.73713	1.34648
	N. parvum Bourgogne S-116	48H	2.05214	1.66565	1.39885
	N. parvum Bourgogne S-116	48H	1.93827	1.36643	1.73381
	N. parvum Bourgogne S-116	72H	16.1163	12.5946	12.0369
	N. parvum Bourgogne S-116	72H	14.9983	13.2064	11.9962
	N. parvum Bourgogne S-116	72H	12.526	12.6927	13.2521
	N. parvum Bourgogne S-116	72H	10.1286	10.3064	9.46279
	N. parvum Bourgogne S-116	72H	10.7361	10.2707	9.28908
	N. parvum Bourgogne S-116	72H	10.6505	10.3704	10.1851
	N. parvum Bourgogne S-116	96H	26.9081	18.7968	17.0738
	N. parvum Bourgogne S-116	96H	25.3397	22.4988	20.9129
	N. parvum Bourgogne S-116	96H	23.3246	21.9061	21.2354
	N. parvum Bourgogne S-116	96H	20.952	19.3487	17.8775
	N. parvum Bourgogne S-116	96H	21.8845	19.9911	17.6838
	N. parvum Bourgogne S-116	96H	21.5388	18.8749	18.4086
	N. parvum Bourgogne S-116	120H	44.6933	40.4253	33.3321
	N. parvum Bourgogne S-116	120H	44.7906	40.0446	35.0942
	N. parvum Bourgogne S-116	120H	41.3264	40.6705	35.4691
	N. parvum Bourgogne S-116	120H	38.2518	34.8981	29.3716
	N. parvum Bourgogne S-116	120H	39.2351	35.3652	30.9725
	N. parvum Bourgogne S-116	120H	39.6615	33.909	30.8644
	N. parvum Bourgogne S-116	144H	55.2857	51.8563	40.5375
	N. parvum Bourgogne S-116	144H	53.4089	48.4178	45.8478
	N. parvum Bourgogne S-116	144H	52.9574	50.415	44.2038
	N. parvum Bourgogne S-116	144H	52.2112	45.1895	36.0118
	N. parvum Bourgogne S-116	144H	50.0842	42.514	38.8818
	N. parvum Bourgogne S-116	144H	53.797	43.1864	41.1991
	N. parvum Bourgogne S-116	168H	59.8438	59.8438	57.199
	N. parvum Bourgogne S-116	168H	59.8438	59.8438	56.6853
	N. parvum Bourgogne S-116	168H	59.8438	59.8438	57.2663
	N. parvum Bourgogne S-116	168H	59.8438	59.8438	48.8425
	N. parvum Bourgogne S-116	168H	59.8438	59.8438	53.5012
	N. parvum Bourgogne S-116	168H	59.8438	59.8438	54.1644
	N. parvum Bourgogne S-116	192H	59.8438	59.8438	59.8438
	N. parvum Bourgogne S-116	192H	59.8438	59.8438	59.8438
	N. parvum Bourgogne S-116	192H	59.8438	59.8438	59.8438
	N. parvum Bourgogne S-116	192H	59.8438	59.8438	59.8438
	N. parvum Bourgogne S-116	192H	59.8438	59.8438	59.8438
	N. parvum Bourgogne S-116	192H	59.8438	59.8438	59.8438
	D. seriata 98.1		0 µM	50 µM	250 µM
	D. seriata 98.1	48H	0	0	0
	D. seriata 98.1	48H	0	0	0
	D. seriata 98.1	48H	0	0	0
	D. seriata 98.1	48H	0	0	0
	D. seriata 98.1	48H	0	0	0
	D. seriata 98.1	48H	0	0	0
	D. seriata 98.1	72H	0	0	0
	D. seriata 98.1	72H	0	0	0
	D. seriata 98.1	72H	0	0	0
	D. seriata 98.1	72H	0	0	0
	D. seriata 98.1	72H	0	0	0
	D. seriata 98.1	72H	0	0	0
	D. seriata 98.1	96H	2.00809	1.54347	1.45537
	D. seriata 98.1	96H	2.8085	2.03053	1.30493
	D. seriata 98.1	96H	3.37037	2.32643	0.888514
	D. seriata 98.1	96H	2.66305	2.56996	2.50513
	D. seriata 98.1	96H	3.12767	2.33806	2.02721
	D. seriata 98.1	96H	3.31884	2.52341	2.02305
	D. seriata 98.1	120H	8.31662	7.06239	5.58542
	D. seriata 98.1	120H	9.73625	8.48784	5.47654
	D. seriata 98.1	120H	10.742	9.03641	3.9846
	D. seriata 98.1	120H	10.0205	9.46279	6.48557
	D. seriata 98.1	120H	9.09542	8.51444	6.97429
	D. seriata 98.1	120H	11.0329	9.67391	6.83549
	D. seriata 98.1	144H	17.2117	15.6358	11.8732
	D. seriata 98.1	144H	16.2401	14.1065	11.3537
	D. seriata 98.1	144H	16.9865	14.7889	11.0511
	D. seriata 98.1	144H	12.8614	10.7079	8.85688
	D. seriata 98.1	144H	14.8911	12.8922	9.10872
	D. seriata 98.1	144H	14.9759	13.4998	6.73242
	D. seriata 98.1	168H	28.6976	24.0738	19.3079
	D. seriata 98.1	168H	25.3771	22.7115	18.0213
	D. seriata 98.1	168H	27.209	24.378	17.8883
	D. seriata 98.1	168H	22.9684	20.4782	17.7329
	D. seriata 98.1	168H	25.2075	22.8803	16.5385
	D. seriata 98.1	168H	27.0361	24.004	13.8796
	D. seriata 98.1	192h	41.6912	31.5676	28.3028
	D. seriata 98.1	192h	42.9213	32.0048	25.7287
	D. seriata 98.1	192h	38.9566	35.2289	27.1541
	D. seriata 98.1	192h	36.9194	33.7818	27.824
	D. seriata 98.1	192h	40.1909	35.573	25.934
	D. seriata 98.1	192h	36.966	33.7818	22.099
	D. seriata 98.1	216h	49.7775	44.0176	36.4241
	D. seriata 98.1	216h	50.036	39.5767	31.9815
	D. seriata 98.1	216h	49.0187	44.4922	35.2496
	D. seriata 98.1	216h	45.6974	42.4683	38.3815
	D. seriata 98.1	216h	48.722	42.8531	33.7427
	D. seriata 98.1	216h	47.5218	48.0653	30.2909
	D. seriata 98.1	240h	55.1228	53.3773	47.4029
	D. seriata 98.1	240h	55.7071	48.4942	39.8111
	D. seriata 98.1	240h	54.9291	52.6808	44.6734
	D. seriata 98.1	240h	53.2194	52.4838	46.0481
	D. seriata 98.1	240h	54.9249	52.8163	44.5105
	D. seriata 98.1	240h	55.673	55.9464	37.5968
	D. seriata 98.1	264h	59.8438	57.386	51.4623
	D. seriata 98.1	264h	59.8438	53.8012	44.2204
	D. seriata 98.1	264h	59.8438	58.5314	49.6886
	D. seriata 98.1	264h	59.8438	57.2273	52.0416
	D. seriata 98.1	264h	59.8438	55.1228	47.9964
	D. seriata 98.1	264h	59.8438	60.4414	43.3385

## Sheet: Table E
	δ viniferin
			Mycelia aera in cm2 D-1 Petri Dish saturation
	A		0 µM	50 µM	250 µM
	N. parvum Bt-67	72H	55.2238	53.1806	35.7985
	N. parvum Bt-67	72H	59.2872	57.5483	39.4071
	N. parvum Bt-67	72H	59.8438	53.4234	38.3616
	N. parvum Bt-67	72H	54.1073	54.5912	33.4971
	N. parvum Bt-67	72H	54.4296	50.0362	34.7573
	N. parvum Bt-67	72H	56.5712	52.8386	29.1003
	N. parvum Bourgogne S-116	144H	56.7993	54.0921	16.5007
	N. parvum Bourgogne S-116	144H	57.2733	55.9995	18.7254
	N. parvum Bourgogne S-116	144H	55.7221	56.4526	21.3918
	N. parvum Bourgogne S-116	144H	58.1833	54.2745	19.8444
	N. parvum Bourgogne S-116	144H	55.3887	54.6402	26.2391
	N. parvum Bourgogne S-116	144H	56.3386	56.5894	22.5668
	D. seriata 98.1	192h	53.033	46.8719	36.7773
	D. seriata 98.1	192h	54.512	49.7368	37.7063
	D. seriata 98.1	192h	58.0874	54.6165	44.6985
	D. seriata 98.1	192h	54.7228	50.6639	39.3847
	D. seriata 98.1	192h	53.544	46.9147	35.5322
	D. seriata 98.1	192h	56.3614	49.1775	34.9918
	Resveratrol
			Mycelia aera in cm2 D-1 Petri Dish saturation
	B		0 µM	50 µM	250 µM
	N. parvum Bt-67	72H	59.8438	57.6611	54.1453
	N. parvum Bt-67	72H	57.9371	55.8625	53.2917
	N. parvum Bt-67	72H	55.21	56.1692	54.2492
	N. parvum Bt-67	72H	55.8018	57.8066	55.8517
	N. parvum Bt-67	72H	59.8438	57.5772	54.206
	N. parvum Bt-67	72H	57.7273	54.3913	55.0346
	N. parvum Bourgogne S-116	144H	55.2857	51.8563	40.5375
	N. parvum Bourgogne S-116	144H	53.4089	48.4178	45.8478
	N. parvum Bourgogne S-116	144H	52.9574	50.415	44.2038
	N. parvum Bourgogne S-116	144H	52.2112	45.1895	36.0118
	N. parvum Bourgogne S-116	144H	50.0842	42.514	38.8818
	N. parvum Bourgogne S-116	144H	53.797	43.1864	41.1991
	D. seriata 98.1	240h	55.1228	53.3773	47.4029
	D. seriata 98.1	240h	55.7071	48.4942	39.8111
	D. seriata 98.1	240h	54.9291	52.6808	44.6734
	D. seriata 98.1	240h	53.2194	52.4838	46.0481
	D. seriata 98.1	240h	54.9249	52.8163	44.5105
	D. seriata 98.1	240h	55.673	55.9464	37.5968

## Sheet: Table F
	Resveratrol metabolization
	A		Relative quantity (% of control)
	N. parvum Bourgogne S-116-1	3D	124.847
	N. parvum Bourgogne S-116-2	3D	93.0976
	N. parvum Bourgogne S-116-3	3D	113.846
	N. parvum Bourgogne S-116-1	6D	59.9025
	N. parvum Bourgogne S-116-2	6D	61.4743
	N. parvum Bourgogne S-116-3	6D	87.3756
	N. parvum Bourgogne S-116-1	11D	0
	N. parvum Bourgogne S-116-2	11D	0
	N. parvum Bourgogne S-116-3	11D	0
	N. parvum Bt-67-1	3D	30.8985
	N. parvum Bt-67-2	3D	11.8932
	N. parvum Bt-67-3	3D	11.4829
	N. parvum Bt-67-1	6D	0
	N. parvum Bt-67-2	6D	0.0495098
	N. parvum Bt-67-3	6D	0.0728176
	N. parvum Bt-67-1	11D	0
	N. parvum Bt-67-2	11D	0.0747519
	N. parvum Bt-67-3	11D	0.10071
	D. seriata 98.1-1	3D	104.419
	D. seriata 98.1-2	3D	82.6203
	D. seriata 98.1-3	3D	93.903
	D. seriata 98.1-1	6D	76.5953
	D. seriata 98.1-2	6D	61.5096
	D. seriata 98.1-3	6D	61.0798
	D. seriata 98.1-1	11D	0.182496
	D. seriata 98.1-2	11D	0.708307
	D. seriata 98.1-3	11D	0.482651
	Resveratrol metabolization at 95% of mycelia growth
	B	Relative quantity (% of control)
	N. parvum Bourgogne S-116-1	48.468
	N. parvum Bourgogne S-116-2	60.41
	N. parvum Bourgogne S-116-3	67.078
	N. parvum Bt-67-1	30.8985
	N. parvum Bt-67-2	11.8932
	N. parvum Bt-67-3	11.4829
	D. seriata 98.1-1	0.182496
	D. seriata 98.1-2	0.708307
	D. seriata 98.1-3	0.482651

## Sheet: Table G
	delta-viniferin metabolization
	A		Relative quantity (% of control)
	N. parvum Bourgogne S-116-1	3D	94.9499
	N. parvum Bourgogne S-116-2	3D	91.2207
	N. parvum Bourgogne S-116-3	3D	90.8038
	N. parvum Bourgogne S-116-1	6D	85.2246
	N. parvum Bourgogne S-116-2	6D	61.496
	N. parvum Bourgogne S-116-3	6D	63.4069
	N. parvum Bourgogne S-116-1	11D	66.1113
	N. parvum Bourgogne S-116-2	11D	38.3462
	N. parvum Bourgogne S-116-3	11D	39.0922
	N. parvum Bt-67-1	3D	93.4343
	N. parvum Bt-67-2	3D	76.9392
	N. parvum Bt-67-3	3D	73.6032
	N. parvum Bt-67-1	6D	65.6536
	N. parvum Bt-67-2	6D	52.322
	N. parvum Bt-67-3	6D	57.2441
	N. parvum Bt-67-1	11D	7.82426		6.45778
	N. parvum Bt-67-2	11D	9.70661
	N. parvum Bt-67-3	11D	1.84246
	D. seriata 98.1-1	3D	93.9481
	D. seriata 98.1-2	3D	69.5857
	D. seriata 98.1-3	3D	70.8122
	D. seriata 98.1-1	6D	100.818
	D. seriata 98.1-2	6D	70.4998
	D. seriata 98.1-3	6D	72.7044
	D. seriata 98.1-1	11D	0.95731		1.54142
	D. seriata 98.1-2	11D	1.75418
	D. seriata 98.1-3	11D	1.91276
	delta-viniferin metabolization at 95% of mycelia growth
	B	Relative quantity (% of control)
	N. parvum Bourgogne S-116-1	85.2246
	N. parvum Bourgogne S-116-2	61.496
	N. parvum Bourgogne S-116-3	63.4069
	N. parvum Bt-67-1	92.7348
	N. parvum Bt-67-2	76.2587
	N. parvum Bt-67-3	93.8008
	D. seriata 98.1-1	37.147
	D. seriata 98.1-2	42.7485
	D. seriata 98.1-3	42.4175
